# Supplementary material for: De Novo Functional Characterization of AcABI5 Transcription Factor and Its Role in Physiological Responses to Salt Stress in Alhagi camelorum Callus
Source: Int J Mol Sci. 2026 Apr 24;27(9):3812. doi: 10.3390/ijms27093812 (PMC13163759; doi:10.3390/ijms27093812)
Supplement: Supplementary file 1 [file ijms-27-03812-s001.zip]

Archive with 4 entries (4 files):
- Supplementary Information 1.pdf
- Table S5.xlsx
- Table S6.xlsx
- Supplementary Information 2.pdf
