# Supplementary material for: De Novo Functional Characterization of AcABI5 Transcription Factor and Its Role in Physiological Responses to Salt Stress in Alhagi camelorum Callus
Source: Int J Mol Sci. 2026 Apr 24;27(9):3812. doi: 10.3390/ijms27093812 (PMC13163759; doi:10.3390/ijms27093812)
Supplement: Supplementary file 1 [file ijms-27-03812-s001.zip › Table S5.xlsx]

## Sheet: Sheet1
Gene	Accession	Sequence Definition	CDS
ACT1	Asp07G013640	Actin 1	ATGGCAGACACTGAGGATATTCAGCCACTCGTCTGTGATAATGGAACAGGAATGGTTAAGGCTGGATTTGCTGGAGATGATGCTCCAAGGGCTGTGTTTCCTAGCATTGTTGGTCGTCCACGTCACACCGGTGTGATGGTTGGCATGGGCCAAAAAGATGCATATGTTGGGGATGAAGCTCAGTCCAAGCGTGGTATATTAACTCTTAAATATCCCATTGAGCATGGTATTGTGAGTAACTGGGATGACATGGAGAAGATTTGGCATCACACCTTCTACAATGAACTCCGTGTGGCTCCTGAGGAGCACCCAGTTTTGCTCACTGAAGCACCTCTCAACCCAAAGGCTAATCGTGAGAAAATGACCCAAATTATGTTTGAGACATTCAACACACCTGCT…
EF-1α	Asp06G015730	GTP binding Elongation factor Tu family protein	ATGGGTAAGGAAAAGGTTCACATTAACATTGTGGTCATTGGTCATGTTGACTCTGGGAAGTCAACTACCACTGGGCACTTGATCTACAAGCTTGGTGGTATTGACAAGCGTGTTATTGAGAGGTTTGAGAAAGAAGCTGCTGAAATGAACAAGCGTTCATTCAAGTATGCCTGGGTGCTTGACAAGCTCAAGGCTGAGCGTGAGAGAGGAATTACCATTGATATTGCATTGTGGAAGTTTGAGACCACAAAATATTACTGCACAGTTATTGATGCACCTGGACATCGTGACTTCATTAAGAACATGATTACTGGAACTTCCCAGGCTGACTGTGCTGTCCTTATCATTGATTCCACAACTGGTGGTTTTGAAGCTGGTATTTCCAAGGATGGACAAACT…
PRP4	Asp01G030840	Proline-rich protein 4 isoform X2; TF:NA	ATGAGAAAGCCTTCTTCCACTCTTCAAAGGCCACTTTTGAGCTTTTGGGTTCCCTTGTTGCTCGTTGCCTGCTTCTTTTATGCTACTTCTGTTGTAGCAACAACTGCAGCTTCAGAATGAATTGAACACAGAAGGGAAAACAAGCCTAGAAGGACATAACGAAGAAGCAAAGTTTAAAGGATTTTTTCATCACAGACCAATATTCAAGAAGTCAAATCCGTTTGTCAAACCCATCCCAAAGTCAATTCCCGTTGTTAAGCCTATCCATAAGCCAATTCCCATTTTCAAGCCTATCCCAAAACCAGTTATAGTGAAAAATCTTATCCCCAGTGTTGAGCAAGAGGCATTTCTAAAGCCAAAGCCTTTCTTCAAAAAGTCAATTCCCATTGTTAAGCCTAT…
MS	Asp01G035580	Myrcene synthase, chloroplastic; TF:NA	ATGGCTTCCCATCGAATTCCTTTACTTTCCTTCAGTTTTAATAAAATGGTTCCTCTAGAAAGAAAACTGTCATCACTACAAACCAAGAAATTTGTGGTCCTTAGCCCAATTCAATGCAAGGCATTACCTAGTCATAATCAAACAATTCCTCGTCGATCTGCAAACTTCCAACCTTCTATTTGGCATGATGATTATATCCAGTCATTGAGTAGTGAATACAAGGAAGAATTATATGCAAAGCAAATCAGAGTGCTAAAGGATGAAGTTAGGAAGATTCTTTGCGAATTGGTAGATCATGTTCAACAACTTGAGATGATTGACATCTTGCAAAGGCTTGGAGTTGCCAACCATTTCAACACCGAAATAAGGAACATATTGGAAAATGTTCATAGCAATATG…
CLS	Asp02G012850	Cellulose synthase; TF:NA	ATGCTCAAAAGGGACTTAGCTCTTTACTATAGACGAAAGGACTTGCTATTAGTGGATAAAGCCAATGGGGCAACCTTAAAACCTAAAGACCATTACACTTTATTTGTCAAAGAAGCAAAATTAGTTTGCCGATGGATATCAGAACTTAAGATTCCATATGGTTATTCTTCCAATTTAGCGAGATTTGCTGATGTGGAGAACAAAAAATCACATGTTTTGAACCTGCTTATTGAAGAAAATGGAGACTACAATCAACAGCAGTGGAAACACAATGATCAAGCTCTCTCTTTGGCTGGAAGTGTTGCAAGTAAGGATTTTGAAGAGCAGAAAGCATTCTACCACAATGCAGAGAAACTCAAAGAAAAACAAGAAAAGAGATCTCTTATGAGCAATGACCAA…
PLSH	Asp02G017010	Protein light-dependent short hypocotyls 6; TF:NA	ATGGATTTGGTTTCTGAATCAATAAACCCAAGCTTTAAGAGTGAGAGGCCAGTGACTCCAACGAGGGAGGCCATAGTCACAGTCACAGTCACAGCCACAGCCACAGCCACGTCATCTCCGTCTTCAGCCACCACGAACAGTACTAGTAGTGGAAGTTCGAGCCGTTACGAGAACCAAAAGCGACGAGACTGGAACACGTTCTGCCAGTACCTGCGAAACCACCGTCCACCACTCTCTTTATCCCTGTGCAGTGGAGCTCATGTTCTTGAATTCCTTCATTACCTTGACCAGTTTGGGAAGACCAAAGTCCACAACCACCCTTGCCCTTTCTTTGGCCTCCCTAACCCACCTGCTCCGTGCCCCTGCCCTCTCCGTCAGGCATGGGGAAGCCTCGACGCC…
FL4R	Asp02G034200	Flavanone 4-reductase; TF:NA	ATGAGTTCAGCGTCAGAAACCGTTTGCGTGACAGGGGCTGCGGGTTTCATCGGGTCATGGCTTGTAATGAGACTCATCGAGCGTGGCTACACGGTTCGAGCCACCGTGCGCGACCCAGAACATGAAGAAGGTGAAGCATTTGCTGGAACTGCCAAATGCAAAGACCAAGCTGTCTCTTTGGAAGGCTGATCTTGCCCAAGAAGGAAGCTTTGATGAAGCCATCAAAGGTTGCACCGGCGTTTTCCATGTGGCTACACCCATGGATTTTGAGTCCAAGGACCCTGAGAATGAAGTGATCAAGCCTACAATAAACGGATTGATAGACATAATGAAAGCATGTGAGAAGGCAAAAACAGTTAGAAGGCTGGTATTCACATCCTCAGCAGGAACTGTGGACGT…
ERABI4	Asp04G012530	Ethylene-responsive transcription factor ABI4; TF:ERF	ATGGACGACGAGTACTCTTCCCCACCACTTCACGAGCCTCCTCATCAACCCCAAGAAACCATTCCCACCGCCAACACCGTTGCTGCTACCACTCCCAGCGAAACATATAACAGCACCAACAGTAGTAGTAATAATAACATCAGCACCACCACCGCCAACAACACCAATAGTAACCGTAAATGCAAAGGTAAAGGTGGACCTGATAACAACAAATTCAGATACCGTGGTGTGAGGCAACGAAGTTGGGGTAAATGGGTTGCTGAGATCCGAGAGCCACGTAAGCGAACCCGTAAGTGGCTCGGTACCTTCGCTACCGCTGAAGACGCCGCCAGAGCTTATGACCGTGCCGCTATTATTCTCTACGGTTCTAGGGCTCAACTTAATCTTCAACCCTCCGGT…
ABAR	Asp04G017080	Abscisic acid receptor PYL6; TF:NA	AAATATGGAGGGAGGACAGTGGCCATAGAGTCGTATGTGGTAGATATCCCAGAAGGCAGTAGTGGTGAGGATACAAGCTATTTTGCCAATACCATCATCGGCTGCAATCTGAGGTCATTGGCTAAGGTCACCGAAGAAATGGTTTGTAATAAGGCAGATTAAATGCATAACAGCTATCATCATGACTTCAACCTCTCAACAAAGCAGTGTGGGTCTAGCCTTGTGCAAATCATAGACGCACCACTACCTCTGGTATGGTCCCTTATTAGACGCTTTGAGTATCCACAGGGTTACAAGATTTTCGTAAAGAAGTGCAGCATGGTGGATGGGGATGGTATTGGCATTGGAAGCGTACGTGAGGTTATGATAGCATCTGGATTGCCAGCTGGGGTTAGTGTG…
AP2	Asp07G002390	AP2/ERF domain-containing transcription factor; TF:ERF	ATGTCATCATTTGAGGAGAACAAATTGACCCACCCGTCATATACATCTTCTCCGTTAGAAACTACTCCAACTAGAGCAGAAGTGATATTAGCGTCGGCGAGGCCAAAAAAGCGAGCAGGGAGGAGAGTATTCAAGGAGACTCGACACCCAGTGTACAGAGGAGTGCGTCAAAGGAACAAAAACAAGTGGGTATGTGAGATGCGAGTCCCCAACAACAACAACAACAAAAACAAAAACAAAAACAAAAACTCGAGGATTTGGCTTGGAACATACCCAACTCCAGAAATGGCGGCACGTGCACACGACGTTGCCGCACTCGTACTTCGTGGAAAATCAGCTTGTCTCAACTTCGCTGACTCCTCGTGGCGGTTAACGTTGCCGGTATCAACTGATGCTGTT…
ABI5	Asp07G015930	Protein abscisic acid-insensitive 5; TF:bZIP	ATGTTAGTTTCTGAGAGAAAAACTGTTGATTCTAAAAAGTCAGCACACATGGCTCTACAACAATCAGATCAAGAGGTGCCAATGCAAGAACCAGACCCTACATTTTCTCTACTGAGCAAACAAAACTCAATACTCTCACTCACCCTTGATGAGTTCCAATGCAAGAGTGGGAAGAGCTTTGGTTCCCTAAACATGGATGAGTTCCTAACCAGCATTTGGAGCTCCAATGACAACCAAATTAACCCACAACTTGCCAATGATGAAGCTACTAAGACTAAAAGCAAAATTGTTTCAACAGAACTCACCACTCCCCAGCAAGGCTCATTCTCTGTCCCTCCTCCCATTTGCAAGAAAACTGTGGATGAAGTTTGGTCTGAGATCAATAAAAGCCAACCACAA…
drEBF2	Asp08G003230	C-repeat/dehydration-responsive element-binding factor 2; TF:ERF	ATGAATATTTCCGTATCATCGTTTGGCGAGGTGAACTATGACACCCACCAGTCAGATGCATCTTCTCCGTCGGAACTGAGTTCCTCAAACCGTAGTAGTAGTAGTAGTACTGCTGCTCCCTCATTAGTCTCCGACGAAGAAGGGATAGAAGTCATAGTAGCGTCGGCGCTGCCAAAGAAGCGAACGGGGAGGAGAGTTTTCAAGGAGACAAGGCACCCAGTGTACAGAGGAGTGCGACTGAGAAACAATAACAAGTGGGTGTGCGAGATGCGAGTTCCCAACAATAACAAGTTAAGGATTTGGCTCGGAACATATCCGACACCGGAAATGGCTGCACGGGCACACGATGTTGCCGCACTCGCACTTCGGGGAAAGTCTGCTTGCCTCAATTTCGCTGAC…
SOD1	Asp06G031270	Superoxide dismutase [Cu-Zn]	ATGGTGAAAGCTGTAGCAGTTCTTGGCAGCAGTGAGGGTGTCACTGGAACTATTTACTTCAATCAGGAGGGAAATGGCCCAACCACTGTAAATGGAAATCTTGCTGGTCTTAAGCCTGGCCTCCATGGCTTCCATGTCCATGCCTTGGGGGACACCACAAATGGTTGCATGTCAACCGGAGCACATTTCAATCCTCAAGGCAAGGAGCACGGTGCCCCTGGGGATGAGAATCGTCATGCTGGTGATCTAGGAAATGTTAATGTCGGTGATGATGGAACTGTGAGTTTCTCTATTACTGACAATCAGATCCCTCTTACTGGACCAAACTCCATCATAGGAAGGGCTGTTGTTGTCCATGCTGATCCTGATGATCTTGGGAAAGGTGGTCATGAGCTTAGC…
SOD2	Asp02G005930	Superoxide dismutase [Fe]	ATGAAGCTGCTATCGCCGTCCACAACCGCTACTACTTACCTATCACCTTCCACTTTTCTATCCGGCCACCCCAATGGGTTGCAAAATCTGGGCTCTTCTTCTGCTACCTTCAAATTGTCTAAAAAAGAGGGAAGATGCATACGGAAAGCTGGACCTACTAAAATCACTGCAAAATTTGAGCTGAAGCCACCACCATATCCACTGAATGCTTTGGAGCCAATTATGAGCCAGGAGACATTTGAGTACCATTGGGGGAAGCACCACAGAGCTTATGTAGATAACCTGAACAAGCAAATTGAAGGAACAGATCTAGAAGGGAAGTCACTAGAGGAAACTATAGTTATTGCATACAATAAGGGCGACATTCTTCCAGCTTTCAACAATGCAGCACAGGTATGG…
SOD3	Asp05G026070	Superoxide dismutase [Mn]	ATGGCTGTTCGAACACTATTGAGCCGAAAAACCCTAACCGCCGTGCTCCGGAATGATCCAAAACCAGTGGGAGCAGGCATAGCAGCAGCTGCTGCTGCAACTCAATCCCGTGGCTTGCATGTCTTCACGCTACCCGATCTCGGTTACGATTATGGCGCCTTGGAGCCTGTCATCAGCGGCGAAATCATGCAGCTCCACCACCAGAAGCATCATCAGACTTACGTCACCAACTACAACAAGGCTCTCGAGCAACTTCACGATGCTACCGCCAAGGCCGATTCATCAACCATCGTTAAGCTCCAGAGTGCCATCAAGTTCAATGGCGGAGGTCATATCAACCATTCTATTTTCTGGAAAAATCTGGCTCCTGTTCGTGAAGGGGGTGGTGAACCACCCAAG…
POD1	Asp01G018620	Peroxidase	ATGGCCAATTCTATGAGCTTTCTCATGCTTCTATCTTTACTAGCCTTTGCTCCCTTCTGCCTCTGTCACAAGAAAATGGGGTCTTACCTTTACCCACAATTTTATGACTATTCATGCCCACAAGCTCAGGAGATTGTCAAGTCCATCCTTGCCAAGGCTTATGCAAAGGAACCTCGTATAGCTGCTTCACTTTTGAGACTTCATTTCCATGATTGTTTTGTCAAGGGTTGTGATGCTTCATTGTTGTTAGATAGCAGTGGAAGCATTATAAGTGAGAAGGGGTCAAATCCTAACCGCAACTCAGCTCGAGGATTTGAAGTCATTGATGAAATTAAATCTGTGCTAGAGAAAGAATGCCCTCACACAGTGTCTTGTGCTGACATTTTGGCTTTGGCTGCA…
POD2	Asp08G008140	Peroxidase	ATGGTCAATTCTATAAACTTTCTCCTGCTTCTTTCTCTACTAGTCTTTGCTCCCTTCTGTCACTGTAGGAAGAAAGTAGGGGGTTACCTCTACCCGCAATTTTACCAAGATTCGTGCCCCAAAGCTCAAGAGATTGTAAAGTTCATCGTTGCCAAGGCTGTTGCAAAAGAACCCCGCATGGCTGCTTCGCTGCTGAGACTACATTTCCATGACTGTTTTGTAAAGGGTTGTGATGCATCAGTGTTACTAGATAGCAGTGGAACCATCATAAGTGAAAAGAGGTCTAATCCCAACCGTAATTCAGCTAGAGGATTTGAAGTAATTGATGAAATTAAATCCGCACTAGAGAAAGCATGCCCTCATACAGTGTCTTGTGCTGACATTTTGGCTCTAGCTGCT…
POD3	Asp07G018810	Peroxidase	ATGGCCACCTTTACCAAGTTCTTTGTTACACTCTCTATTCTTTCTGTCTTAGCTTGTTCTACCAATGCACAGCTTTCTCCCAACTTTTATGCTAAATCTTGTCCTAACCTCCAAACCATTGTGCGCAATGCAATGAGGCAAGCTATTATTAAAGAAGCCCGGATTGGAGCTTCTATACTTCGCTTGTTCTTCCATGATTGCTTCGTAAATGGTTGCGATGCATCAATCTTATTGGATGACACTGCCACCTTTACTGGTGAGAAAAATGCAGCACCTAATAAAAATTCAGCCAGGGGTTTCCAAGTGATTGATACAATTAAAACCAACGTTGAAGCTGCTTGCAATGGCACGGTTTCTTGTGCCGATATTCTAGCACTTGCAACAAGAGATGGAGTAAAT…
NbEF1α	Niben101Scf12941g01003.1	GTP binding Elongation factor Tu family protein	ATGGGTAAAGAGAAGGTTCACATCAACATTGTGGTCATTGGCCATGTTGACTCTGGAAAGTCGACCACCACTGGCCACTTGATCTACAAGCTTGGTGGTATTGACAAGCGTGTTATTGAGAGGTTCGAGAAGGAGGCTGCTGAGATGAACAAGAGGTCATTCAAGTATGCTTGGGTGCTTGACAAGCTTAAGGCTGAGCGTGAGCGTGGTATCACCATTGATATTGCCTTGTGGAAGTTTGAGACCACCAAGTACTACTGCACTGTGATTGATGCCCCCGGACACAGGGACTTTATCAAGAACATGATCACTGGTACTTCCCAGGCTGATTGTGCTGTTCTTATTATTGACTCCACCACTGGTGGTTTTGAAGCTGGTATTTCCAAGGATGGTCAGACC…
1 The annotation file refers to Tang et al. (2024) . The accession of the selected reference gene in N. benthamiana are presented in the forms of identifiers from the Sol Genomics Network (Niben) .
2 Tang, G.L.; Li, X.Y.; Zeng, F.J.; Ma, J.; Guan, P.; Zhang, B. Exploring the Genetic Basis of Drought Tolerance in Alhagi camelorum: A Comprehensive Transcriptome Study of Osmotic Stress Adaptations. Int. J. Mol. Sci. 2024, 25, 12725.
