# Supplementary material for: De Novo Functional Characterization of AcABI5 Transcription Factor and Its Role in Physiological Responses to Salt Stress in Alhagi camelorum Callus
Source: Int J Mol Sci. 2026 Apr 24;27(9):3812. doi: 10.3390/ijms27093812 (PMC13163759; doi:10.3390/ijms27093812)
Supplement: Supplementary file 1 [file ijms-27-03812-s001.zip › Table S6.xlsx]

## Sheet: Sheet1
Query	Hit type	PSSM-ID	From	To	E-Value	Bitscore	Accession	Short name	Incomplete	Superfamily
Q#1 - >Asp07G015930_Alhagi_camelorum_Fisch	superfamily	473870	277	323	1.54659e-07	47.6928	cl21462	bZIP superfamily	-	-
Q#2 - >XP_003596807.1_Medicago_truncatula	superfamily	473870	242	288	1.31632e-07	47.6928	cl21462	bZIP superfamily	-	-
Q#3 - >XP_004487500.2_Cicer_arietinum	superfamily	473870	279	333	2.4372e-08	50.004	cl21462	bZIP superfamily	-	-
Q#3 - >XP_004487500.2_Cicer_arietinum	superfamily	461764	131	184	0.00262493	37.9809	cl05445	Mt_ATP-synt_D superfamily	N	-
Q#4 - >TKY48642.1_Spatholobus_suberectus	superfamily	473870	248	294	1.95216e-07	47.3076	cl21462	bZIP superfamily	-	-
Q#5 - >XP_027344197.1_Abrus_precatorius	superfamily	473870	256	302	1.63086e-07	47.3076	cl21462	bZIP superfamily	-	-
Q#6 - >XP_057458038.1_Lotus_japonicus	superfamily	473870	253	299	8.91662e-07	45.3816	cl21462	bZIP superfamily	-	-
Q#7 - >KAK7324860.1_Canavalia_gladiata	superfamily	473870	268	322	4.37227e-08	49.2336	cl21462	bZIP superfamily	-	-
Q#8 - >XP_061376287.1_Gastrolobium_bilobum	superfamily	473870	238	297	3.05251e-07	46.5372	cl21462	bZIP superfamily	-	-
Q#9 - >XP_003541970.2_Glycine_max	superfamily	473870	254	300	1.29271e-07	47.6928	cl21462	bZIP superfamily	-	-
Q#9 - >XP_003541970.2_Glycine_max	superfamily	441980	214	326	0.00176407	40.2262	cl43687	COG2433 superfamily	NC	-
Q#10 - >KAG4972186.1_Glycine_max	superfamily	473870	278	324	1.32585e-07	47.6928	cl21462	bZIP superfamily	-	-
Q#10 - >KAG4972186.1_Glycine_max	superfamily	441980	238	350	0.00213128	39.841	cl43687	COG2433 superfamily	NC	-
Q#11 - >KAL5152043.1_Glycine_soja	superfamily	473870	278	324	1.32585e-07	47.6928	cl21462	bZIP superfamily	-	-
Q#11 - >KAL5152043.1_Glycine_soja	superfamily	441980	238	350	0.00213128	39.841	cl43687	COG2433 superfamily	NC	-
Q#12 - >KAL2981593.1_Glycine_max	superfamily	473870	266	312	1.45277e-07	47.6928	cl21462	bZIP superfamily	-	-
Q#12 - >KAL2981593.1_Glycine_max	superfamily	441980	226	338	0.00176447	40.2262	cl43687	COG2433 superfamily	NC	-
Q#13 - >NP_001357879.1_Glycine_max	superfamily	473870	252	293	2.7898e-07	46.9224	cl21462	bZIP superfamily	C	-
Q#13 - >NP_001357879.1_Glycine_max	superfamily	441980	274	325	0.00486248	38.6854	cl43687	COG2433 superfamily	NC	-
Q#14 - >KAG4978573.1_Glycine_max	superfamily	473870	254	300	1.29271e-07	47.6928	cl21462	bZIP superfamily	-	-
Q#14 - >KAG4978573.1_Glycine_max	superfamily	441980	214	326	0.00176407	40.2262	cl43687	COG2433 superfamily	NC	-
Q#15 - >XP_028189189.1_Glycine_soja	superfamily	473870	254	300	1.3445e-07	47.6928	cl21462	bZIP superfamily	-	-
Q#15 - >XP_028189189.1_Glycine_soja	superfamily	441980	214	326	0.00187561	39.841	cl43687	COG2433 superfamily	NC	-
Q#16 - >CAL5200641.1_Lathyrus_oleraceus	superfamily	473870	240	303	6.25109e-08	48.4632	cl21462	bZIP superfamily	-	-
Q#17 - >KAK2370050.1_Trifolium_repens	superfamily	473870	254	317	4.17803e-08	49.2336	cl21462	bZIP superfamily	-	-
Q#18 - >RDX87179.1_Mucuna_pruriens	superfamily	473870	255	301	9.61192e-07	45.3816	cl21462	bZIP superfamily	-	-
Q#19 - >KAK2370049.1_Trifolium_repens	superfamily	473870	235	298	6.83711e-08	48.4632	cl21462	bZIP superfamily	-	-
Q#20 - >XP_050883367.1_Lathyrus_oleraceus	superfamily	473870	240	303	4.79299e-08	48.8484	cl21462	bZIP superfamily	-	-
Q#21 - >WJX68954.1_Trifolium_repens	superfamily	473870	237	300	1.6211e-07	47.3076	cl21462	bZIP superfamily	-	-
Q#22 - >CAK8535373.1_Lathyrus_sativus	superfamily	473870	240	303	8.31436e-08	48.078	cl21462	bZIP superfamily	-	-
Q#23 - >RZB76501.1_Glycine_soja	superfamily	473870	415	456	1.02601e-07	48.4632	cl21462	bZIP superfamily	C	-
Q#23 - >RZB76501.1_Glycine_soja	superfamily	412086	440	475	0.000768027	37.4164	cl41693	cc_RasGRP1_C superfamily	-	-
Q#24 - >CAJ2660181.1_Trifolium_pratense	specific	269855	317	404	7.27233e-16	71.19	cd14707	bZIP_plant_BZIP46	-	cl21462
Q#25 - >CAN8323078.1_Astragalus_alpinus	superfamily	473870	208	254	3.18708e-08	49.2336	cl21462	bZIP superfamily	-	-
Q#26 - >RZB83812.1_Glycine_soja	superfamily	473870	266	312	1.24235e-07	48.078	cl21462	bZIP superfamily	-	-
Q#27 - >RHN75449.1_Medicago_truncatula	superfamily	473870	242	289	6.70377e-08	48.4632	cl21462	bZIP superfamily	-	-
Q#28 - >RZB83813.1_Glycine_soja	superfamily	473870	254	300	1.11012e-07	48.078	cl21462	bZIP superfamily	-	-
Q#29 - >KAL5081905.1_Vicia_faba	superfamily	473870	235	298	1.41426e-08	50.3892	cl21462	bZIP superfamily	-	-
Q#29 - >KAL5081905.1_Vicia_faba	superfamily	461764	72	138	0.00615071	36.8253	cl05445	Mt_ATP-synt_D superfamily	N	-
Q#30 - >XP_045802865.1_Trifolium_pratense	superfamily	473870	235	281	4.47759e-08	48.8484	cl21462	bZIP superfamily	-	-
Q#31 - >KAG4968591.1_Glycine_soja	specific	440361	54	174	7.07092e-15	74.267	COG0596	MenH	C	cl43201
Q#31 - >KAG4968591.1_Glycine_soja	superfamily	473870	562	603	9.95256e-08	48.8484	cl21462	bZIP superfamily	C	-
Q#31 - >KAG4968591.1_Glycine_soja	superfamily	412086	587	622	0.000782301	37.8016	cl41693	cc_RasGRP1_C superfamily	-	-
Q#32 - >KAK7272225.1_Clitoria_ternatea	specific	269855	234	275	1.32442e-18	78.1236	cd14707	bZIP_plant_BZIP46	C	cl21462
Q#32 - >KAK7272225.1_Clitoria_ternatea	superfamily	441980	222	326	0.00611689	38.3002	cl43687	COG2433 superfamily	NC	-
Q#33 - >KAF1859589.1_Lupinus_albus	specific	269855	276	343	8.64296e-14	65.412	cd14707	bZIP_plant_BZIP46	-	cl21462
Q#34 - >CAI8592879.1_Vicia_faba	superfamily	473870	235	298	1.29421e-08	50.3892	cl21462	bZIP superfamily	-	-
Q#35 - >XP_019447649.1_Lupinus_angustifolius	superfamily	473870	288	334	4.44262e-06	43.4556	cl21462	bZIP superfamily	-	-
Q#36 - >KHN27651.1_Glycine_soja	specific	440361	54	174	7.07092e-15	74.267	COG0596	MenH	C	cl43201
Q#36 - >KHN27651.1_Glycine_soja	superfamily	473870	562	603	9.11231e-08	48.8484	cl21462	bZIP superfamily	C	-
Q#36 - >KHN27651.1_Glycine_soja	superfamily	412086	587	622	0.000752086	37.8016	cl41693	cc_RasGRP1_C superfamily	-	-
Q#37 - >RZB76503.1_Glycine_soja	specific	440361	383	503	1.17457e-14	74.267	COG0596	MenH	C	cl43201
Q#37 - >RZB76503.1_Glycine_soja	specific	440361	46	191	1.65059e-13	70.8002	COG0596	MenH	C	cl43201
Q#37 - >RZB76503.1_Glycine_soja	superfamily	473884	66	323	8.35949e-11	63.2925	cl21494	Abhydrolase superfamily	-	-
Q#37 - >RZB76503.1_Glycine_soja	superfamily	473870	891	932	3.64998e-08	50.7744	cl21462	bZIP superfamily	C	-
Q#37 - >RZB76503.1_Glycine_soja	superfamily	412086	916	951	0.000293919	39.7276	cl41693	cc_RasGRP1_C superfamily	-	-
Q#38 - >KAL5132007.1_Glycine_soja	specific	440361	360	635	1.09545e-14	74.267	COG0596	MenH	-	cl43201
Q#38 - >KAL5132007.1_Glycine_soja	superfamily	473870	904	945	3.77241e-08	50.3892	cl21462	bZIP superfamily	C	-
Q#38 - >KAL5132007.1_Glycine_soja	specific	440361	46	298	4.61553e-08	54.6219	COG0596	MenH	-	cl43201
Q#38 - >KAL5132007.1_Glycine_soja	superfamily	412086	929	964	0.000380977	39.3424	cl41693	cc_RasGRP1_C superfamily	-	-
Q#39 - >KAL5132008.1_Glycine_soja	specific	440361	396	671	1.14242e-14	74.267	COG0596	MenH	-	cl43201
Q#39 - >KAL5132008.1_Glycine_soja	superfamily	473870	940	981	4.18909e-08	50.3892	cl21462	bZIP superfamily	C	-
Q#39 - >KAL5132008.1_Glycine_soja	specific	440361	82	334	4.81062e-08	54.6219	COG0596	MenH	-	cl43201
Q#39 - >KAL5132008.1_Glycine_soja	superfamily	412086	965	1000	0.000368752	39.3424	cl41693	cc_RasGRP1_C superfamily	-	-
